# Supplementary material for: An analysis of three levels of scaled-up coverage for 28 interventions to avert stillbirths and maternal, newborn and child mortality in 27 countries in Latin America and the Caribbean with the Lives Saved Tool (LiST)
Source: BMC Public Health. 2016 Jul 22;16:613. doi: 10.1186/s12889-016-3238-z (PMC4957379; doi:10.1186/s12889-016-3238-z)
Supplement: Additional file 2: — The baseline data. (XLSX 63 kb) [file 12889_2016_3238_MOESM2_ESM.xlsx]

## Sheet: Data
new value / in LiST (checked)	Notes	Argentina (MICS4: 2012)	Bahamas (no MICS or DHS)	Barbados (MICS4: 2012)	Belize (MICS4: 2011)	Bolivia (DHS 2008)	Brazil (DHS 1996)	Chile (National Health Survey 2010 - not available online...)	Colombia (DHS 2010)	Costa Rica (MICS4: 2011)	Cuba (MICS4: 2011)	Dominican Republic (DHS 2013)	Ecuador (RHS 2004)	El Salvador (National Family Health Survey 2008)	Guatemala (RHS 2009)	Guyana (DHS 2009)	Haiti (DHS 2012)	Honduras (DHS 2012)	Jamaica (MICS4: 2011)	Mexico (National Survey 2012)	Nicaragua (National Health Survey 2011/12)	Panama (no MICS or DHS)	Paraguay (RHS 2008)	Peru (DHS 2013)	Suriname (MICS4: 2010)	Trinidad & Tobago (MICS4: 2011 - not online…, MICS2: 2006, DHS 1987…)	Uruguay (MICS4:2013 - not online…)	Venezuela (no MICS or DHS)
LiST country data
Has Country-Level Data in LiST	Warning pops up when takes regional estimates instead	No	No	No	Yes	Yes	Yes	No	Yes	Yes	Yes	Yes	Yes	Yes	Yes	Yes	Yes	Yes	Yes	Yes	Yes	Yes	Yes	Yes	Yes	No	No	Yes
DemProj	WPP	2012	2012	2012	2012	2012	2012	2012	2012	2012	2012	2012	2012	2012	2012	2012	2012	2012	2012	2012	2012	2012	2012	2012	2012	2012	2012	2012
AIM	UNAIDS	2012	2012	2012	2012	2012	2012	2012	2012	2012	2012	2012	2012	2012	2012	2012	2012	2012	2012	2012	2012	2012	2012	2012	2012	2012	2012	2012
FamPlan	Survey year	2006	2008	2013	2006	2008	2006	2006	2010	2010	2006	2013	2004	2008	2009	2009	2012	2012	2008	2006	2007	2009	2008	2012	2006	2006	2006	2005
PERICONCEPTUAL
none		n/a	n/a	n/a	n/a	n/a	n/a	n/a	n/a	n/a	n/a	n/a	n/a	n/a	n/a	n/a	n/a	n/a	n/a	n/a	n/a	n/a	n/a	n/a	n/a	n/a	n/a	n/a
PREGNANCY
ANC	4+ ANC visits during pregnancy. Calculates: syphilis detection & trt, calcium supplementation, hypertensive mgmt, diabetes mgmt, MgSO4 (pre-eclampsia), FGR. ANC by itself has no impact on mortality - it is just for the interventions calculated that has an impact.	89.8% (2012)2 -> pg. 71	86% (2008)28 -> pg. 57	87.9% (2012)11 -> pg. 2	83.1% (2012)12 -> pg. 4	72.1% (2012)	91% (2009)4	0.934	88.6% (2012)	90.2% (2012)13 -> pg. 16	100% (2012)4	94.5% (2012), 95.4% (2013)15 -> pg. 137	67.5% (2004)24	78% (2012)4	80.3% (2009)24	79% (2012)16 -> pg. 127	67% (2012)9 -> pg. 121	89% (2012)17 -> pg. xx	85.6% (2012)18 -> pg. 3	93% (2012)4	88% (2012)4	91% (2012)4	91% (2012)4	95.1% (2013)10 -> pg. 217	66.8% (2012)19 -> pg. v	100% (2012)31	90% (2012)4	61% (2012)31
TT - tetanus toxoic vaccination	% of women who received 2 doses of tetanus toxoid during this pregnancy or ever: Received at least 2 doses, the last within 3 years; Received at least 3 doses, the last within 5 years; Received at least 4 doses, the last within 10 years; Received at least 5 doses during lifetime.	43.3% (2012)2 -> pg. 48	99% (2012 & 2013)1	0.697833	88% (2012 & 2013)1	76.0% (2012 & 2013)	93.0% (2012 & 2013)	0.299	79% (2012 & 2013)1	29.9% (2012)13 -> pg. 74	0.299	90% (2012 & 2013)1	85.0% (2012)	90% (2012 & 2013)1	85% (2012)	90% (2012 & 2013)1	76.0% (2012)	94% (2012 & 2013)1	80% (2012 & 2013)1	88.0% (2012)	81% (2012 & 2013)1	0.697833	85% (2012 & 2013)1	85% (2012 & 2013)	93% (2012 & 2013)1	24.4% (2006)34 -> pg. 29	0.299	95% (2012), 75% (2013)1
MgSO429	This intervention includes appropriate magenesium sulfate injected for signs of pre-eclampsia. Set at CEmOC value.	0.5982	0.49	0.6	0.47	0.294	0.594	0.6986	0.4945	0.7	0.6993	0.3944	0.5586	0.395	0.2935	0.396	0.2	0.332	0.4955	0.576	0.3752	0.5658	0.5784	0.452	0.45	0.6	0.6965	0.4785
CHILDBIRTH
At home birth	Unassisted delivery	0.003	0.02	0	0.06	0.265	0.01	0.002	0.011	0	0.001	0.014	0.069	0.21	0.413	0.01	0.5	0.17	0.009	0.04	0.062	0.057	0.036	0.096	0.1	0	0.005	0.043
Essential Care26	Mama: monitoring labor progress with a partograph, detection of complications & infection control via a clean delivery, Episiotomy is available, if needed. Neonate: immediate drying, skin-to-skin contact / immediate wrapping for thermal care and clean cord cutting.	0.1994	0.294	0.2	0.282	0.294	0.198	0.0998	0.2967	0.1	0.0999	0.3944	0.1862	0.237	0.1761	0.396	0.2	0.332	0.2973	0.192	0.3752	0.1886	0.1928	0.2712	0.27	0.2	0.0995	0.2871
BEmOC29	Clean birth practices (handwashing by the attendant, cleaning the maternal perineum, using a clean birth surface, clean cutting of the cord & tying of the cord, as well as hygienic cord and skin care immediately after delivery are performed. (One potential choice is to use a clean delivery kit in the home for unassisted deliveries as an indicator of clean birth practices.)	0.1994	0.196	0.2	0.188	0.147	0.198	0.1996	0.1978	0.2	0.1998	0.1972	0.1862	0.158	0.1174	0.198	0.1	0.166	0.1982	0.192	0.1876	0.1886	0.1928	0.1808	0.18	0.2	0.199	0.1914
CEmOC29	This includes deliveries in facilities with access to case management of direct obstetric complications.	0.5982	0.49	0.6	0.47	0.294	0.594	0.6986	0.4945	0.7	0.6993	0.3944	0.5586	0.395	0.2935	0.396	0.2	0.332	0.4955	0.576	0.3752	0.5658	0.5784	0.452	0.45	0.6	0.6965	0.4785
BREASTFEEDING
Exclusive breastfeeding <1 month	Prevalence (as opposed to promotion). If recalculated data are not available, 0-2 months has been used as a proxy for 0-1 months.	50% (2012)2 -> pg. 39	0.36825	19.7% (2012)11 -> pg. 2	18.5% (2012)	69.6% (2008)3 -> pg. xxv	55.0% (1996)	73.7% (2002)23	63% (2010)8 -> pg. 273	32.5% (2012)13 -> pg. 15	71.6% (2012)	9.5% (2013)15 -> pg. xxxv	48.5% (2004)23	47% (2012)22 -> pg. xiii	56.3% (2002)23	58% (2012)16 -> pg. 168	49.3% (2006)23	44.7% (2012)17 -> pg. xxxiii	23.8% (2012)18 -> pg. 2	25.7% (1999)23	42.5% (2012)21 -> pg. 17	25% (2004)30 -> pg. 36	29.8% (2004)23	74.8% (2013)10 -> pg. 280	5% (2012)19 -> pg. 29	20.2% (2006)23	57.1% (2007)23	6.2% (1998)23
Exclusive breastfeeding 1-5 months	Prevalence (as opposed to promotion). If recalculated data are not available, 4-5 months has been used as a proxy for 1-5 months.	32.7% (2012)2 -> pg. 37	0.28125	19.7% (2012)11 -> pg. 2	14.7% (2012)12 -> pg. 4	60.4% (2008)3 -> pg. xxv	41% (2008)7	63% (2004)30	24% (2010)8 -> pg. 273	32.5% (2012)13 -> pg. 15	48.6% (2012)14 -> pg. 9	6.7% (2013)15 -> pg. xxxv	40% (2004)7	31% (2012)7	50% (2012)7	42.4% (2012)16 -> pg. xxix	40% (2004)7	31.2% (2012)17 -> pg. xxxiii	23.8% (2012)18 -> pg. 2	14.7% (2012)	31% (2012)7	25% (2004)30 -> pg. 36	24% (2004)7	72.3% (2013)10 -> pg. 279	2.2% (2006)23	13% (2012)7	57.1% (2007)23	7% (2004)30
PREVENTIVE
Clean postnatal practices31	Mother washes her hands frequently, where the child lives in a clean environment and no harmful practices are performed.	0.997	0.98	1	0.94	0.735	0.99	0.998	0.989	1	0.999	0.986	0.931	0.79	0.587	0.99	0.5	0.83	0.991	0.96	0.938	0.943	0.964	0.904	0.9	1	0.995	0.957
Chlorhexidine	Cord care. Betadine, chlorhexidine, or another antibiotic used	0.997	0.98	1	0.94	0.735	0.99	0.998	0.989	1	0.999	0.986	0.931	0.79	0.587	0.99	0.5	0.83	0.991	0.96	0.938	0.943	0.964	0.904	0.9	1	0.995	0.957
VACCINES
BCG	1 dose; has no impact on cuase specific mortality of children less than 5 years of age	99% (2012 & 2013)1	0% (2012)1	0% (2012)1	98% (2012), 99% (2013)1	99% (2012 & 2013)1	99% (2012 & 2013)1	92% (2012), 98% (2013)1	89% (2012) 85% (2013)1	78% (2012), 79% (2013)1	99% (2012 & 2013)1	99% (2012), 98% (2013)1	99% (2012 & 2013)	90% (2012 & 2013)1	94% (2012), 88% (2013)1	98% (2012 & 2013)1	83% (2012 & 2013)1	89% (2012), 87% (2013)1	95% (2012), 93% (2013)1	99% (2012), 91% (2013)1	98% (2012 & 2013)1	98% (2012), 95% (2013)1	93% (2012), 90% (2013)1	95% (2012 & 2013)1	0% (2012)	0% (2012)1	99% (2012), 98% (2013)1	96% (2012), 95% (2013)1
Polio	received 3rd dose	90% (2012), 87% (2013)1	99% (2012) 97% (2013)1	88% (2012 & 2013)1	98% (2012), 95% (2013)1	93% (2012), 95% (2013)1	99% (2012 & 2013)1	90% (2012 & 2013)1	91% (2012 & 2013)1	90% (2012), 95% (2013)1	98% (2012 & 2013)1	85% (2012), 82% (2013)1	99% (2012 & 2013)	93% (2012), 92% (2013)1	94% (2012), 84% (2013)1	97% (2012), 98% (2013)1	67% (2012 & 2013)1	88% (2012), 87% (2013)1	96% (2012), 86% (2013)1	99% (2012), 83% (2013)1	99% (2012 & 2013)1	87% (2012), 81% (2013)1	83% (2012), 80% (2013)1	94% (2012), 71% (2013)1	84% (2012), 86% (2013)1	91% (2012), 94% (2013)1	95% (2012), 94% (2013)1	73% (2012), 82% (2013)1
DPT	received 3rd dose	91% (2012), 87% (2013)1	98% (2012) 97% (2013)1	87% (2012 & 2013)1	98% (2012), 95% (2013)1	93% (2012), 94% (2013)1	97% (2012), 95% (2013)1	90% (2012), 91% (2013)1	91% (2012 & 2013)1	91% (2012), 95% (2013)1	96% (2012 & 2013)1	85% (2012), 83% (2013)1	99% (2012 & 2013)	92% (2012 & 2013)1	96% (2012), 85% (2013)1	97% (2012), 98% (2013)1	68% (2012 & 2013)1	88% (2012), 87% (2013)1	96% (2012), 93% (2013)1	99% (2012), 83% (2013)1	98% (2012 & 2013)1	85% (2012), 80% (2013)1	87% (2012), 86% (2013)1	95% (2012), 88% (2013)1	84% (2012), 86% (2013)1	92% (2012 & 2013)1	95% (2012), 94% (2013)1	81% (2012), 82% (2013)1
Hib	received 3rd dose	91% (2012), 87% (2013)1	98% (2012) 97% (2013)1	87% (2012 & 2013)1	98% (2012), 95% (2013)1	93% (2012), 94% (2013)1	97% (2012), 95% (2013)1	90% (2012 & 2013)1	91% (2012 & 2013)1	90% (2012), 95% (2013)1	96% (2012 & 2013)1	70% (2012), 75% (2013)1	99% (2012 & 2013)	92% (2012 & 2013)1	96% (2012), 85% (2013)1	97% (2012), 98% (2013)1	0% (2012), 68% (2013)1	88% (2012), 87% (2013)1	96% (2012), 93% (2013)1	99% (2012), 83% (2013)1	98% (2012 & 2013)1	85% (2012), 80% (2013)1	87% (2012), 86% (2013)1	95% (2012), 88% (2013)1	84% (2012), 86% (2013)1	92% (2012 & 2013)1	95% (2012), 94% (2013)1	81% (2012), 82% (2013)1
HepB	received 3rd dose	91% (2012), 87% (2013)1	98% (2012) 97% (2013)1	87% (2012 & 2013)1	98% (2012), 95% (2013)1	93% (2012), 94% (2013)1	97% (2012), 95% (2013)1	90% (2012 & 2013)1	92% (2012), 91% (2013)1	91% (2012), 94% (2013)1	96% (2012 & 2013)1	74% (2012), 80% (2013)1	98% (2012 & 2013)	92% (2012 & 2013)1	96% (2012), 85% (2013)1	97% (2012), 98% (2013)1	0% (2012), 68% (2013)1	88% (2012), 87% (2013)1	96% (2012), 93% (2013)1	99% (2012), 82% (2013)1	98% (2012 & 2013)1	85% (2012), 80% (2013)1	87% (2012), 86% (2013)1	95% (2012), 88% (2013)1	84% (2012), 86% (2013)1	92% (2012 & 2013)1	95% (2012), 94% (2013)1	81% (2012), 82% (2013)1
Pneumococcal		22% (2012), 81% (2013)1	37% (2012) 97% (2013)1	75% (2012 & 2013)1	0% (2012 & 2013)1	0% (2012 & 2013)1	89% (2012), 93% (2013)1	82% (2012), 79% (2013)1	84% (2012), 87% (2013)1	89% (2012), 94% (2013)1	0% (2012 & 2013)1	0% (2012 & 2013)1	94% (2012), 90% (2013)1	94% (2012), 92% (2013)1	0% (2012)	90% (2012), 96% (2013)1	0% (2012)	88% (2012), 87% (2013)1	0% (2012 & 2013)1	99% (2012), 84% (2013)1	98% (2012 & 2013)1	48% (2012 & 2013)1	82% (2012), 73% (2013)1	89% (2012), 85% (2013)1	0% (2012 & 2013)1	39% (2012), 80% (2013)1	93% (2012 & 2013)1	0% (2012 & 2013)1
Rotavirus	received 2 or 3 doses	0% (2012 & 2013)1	0% (2012 & 2013)1	0% (2012 & 2013)1	0% (2012 & 2013)1	91% (2012), 93% (2013)1	86% (2012), 89% (2013)1	0% (2012 & 2013)1	87% (2012 & 2013)	0% (2012 & 2013)1	0% (2012 & 2013)1	20% (2012), 68% (2013)1	97% (2012 & 2013)	93% (2012), 92% (2013)1	81% (2012 & 2013)	91% (2012), 94% (2013)1	0% (2012)	87% (2012 & 2013)1	0% (2012 & 2013)1	99% (2012), 81% (2013)1	98% (2012 & 2013)1	92% (2012), 87% (2013)1	85% (2012), 83% (2013)1	91% (2012), 86% (2013)1	0% (2012 & 2013)1	0% (2012 & 2013)1	0% (2012 & 2013)1	76% (2012), 77% (2013)1
Measles	received 1 dose	94% (2012), 91% (2013)1	91% (2012) 92% (2013)1	90% (2012 & 2013)1	96% (2012), 99% (2013)1	96% (2012), 95% (2013)1	99% (2012 & 2013)1	90% (2012 & 2013)1	94% (2012), 93% (2013)1	90% (2012), 91% (2013)1	99% (2012 & 2013)1	79% (2012 & 2013)1	96% (2012), 97% (2013)1	93% (2012), 94% (2013)1	93% (2012), 85% (2013)1	99% (2012 & 2013)1	65% (2012 & 2013)1	93% (2012), 89% (2013)1	93% (2012), 94% (2013)1	99% (2012), 89% (2013)1	99% (2012 & 2013)1	98% (2012), 92% (2013)1	91% (2012), 92% (2013)1	94% (2012), 85% (2013)1	73% (2012), 93% (2013)1	85% (2012), 91% (2013)1	96% (2012 & 2013)1	87% (2012), 85% (2013)1
CURATIVE
Maternal sepsis case management29	No effect modeled. A place holder for a future intervention.	0.7976	0.686	0.8	0.658	0.441	0.792	0.8982	0.6923	0.9	0.8991	0.5916	0.7448	0.553	0.4109	0.594	0.3	0.498	0.6937	0.768	0.5628	0.7544	0.7712	0.6328	0.63	0.8	0.8955	0.6699
Case management of premature babies	This refers to the sum of the three levels of management of prematurely born infants in the neonatal period: with thermal care, Kangaroo mother care and full supportive care for prematurity.
*Thermal Care29		0.199	0.294	0.2	0.282	0.294	0.198	0.1	0.297	0.1	0.1	0.394	0.186	0.237	0.176	0.396	0.2	0.332	0.297	0.192	0.375	0.189	0.193	0.271	0.27	0.2	0.1	0.287
*Kangaroo mother care	Facility based Kangaroo Mother Care	0% (2012)27	0% (2012)27	0% (2012)27	0% (2012)	0% (2012)	0% (2012)	0% (2012)27	0% (2012)	0% (2012)	0% (2012)	0% (2012)	0% (2012)	0% (2012)	0% (2012)	0% (2012)	0% (2012)	0% (2012)	0% (2012)	0% (2012)	0% (2012)	0% (2012)	0% (2012)	0% (2012)	0% (2012)	0% (2012)27	0% (2012)27	0% (2012)
*Full supportive care for prematurity29	Hospital based	0.7976	0.686	0.8	0.658	0.441	0.792	0.8982	0.6923	0.9	0.8991	0.5916	0.7448	0.553	0.4109	0.594	0.3	0.498	0.6937	0.768	0.5628	0.7544	0.7712	0.6328	0.63	0.8	0.8955	0.6699
Case management of severe neonatal infection	Sum of "oral antibiotics," "injectable antibiotics" and "full supportive care for sepsis/pneumonia"
*Oral antibiotics29	Proportion of neonates with suspected pneumonia, sepsis or ARI in the 2 weeks preceding the survey treated with antibiotics. Highest level of care given to the child	0.199	0.294	0.2	0.282	0.294	0.198	0.1	0.297	0.1	0.1	0.394	0.186	0.237	0.176	0.396	0.2	0.332	0.297	0.192	0.375	0.189	0.193	0.271	0.27	0.2	0.1	0.287
*Injectable antibiotics29	Excludes hospitalized children who are includeed under "full supportive care for sepsis/pneumonia"	0.1994	0.196	0.2	0.188	0.147	0.198	0.1996	0.1978	0.2	0.1998	0.1972	0.1862	0.158	0.1174	0.198	0.1	0.166	0.1982	0.192	0.1876	0.1886	0.1928	0.1808	0.18	0.2	0.199	0.1914
*Full supportive care for sepsis/pneumonia	Coverage data typically not available. Default set to a standard of institutional deliveries. Proportion of neonates with serious infections with oxygen, IV antibiotics, IV fluids, blood transfusion, phototherapy, etc. available.	0.5982	0.49	0.6	0.47	0.294	0.594	0.6986	0.4945	0.7	0.6993	0.3944	0.5586	0.395	0.2935	0.396	0.2	0.332	0.4955	0.576	0.3752	0.5658	0.5784	0.452	0.45	0.6	0.6965	0.4785
ORS	For U5s. Does NOT include homemade sugar-salt solution or recommended home fluids. % of children with diarrhea given ORS from sachets	17.5% (2012)2 -> pg. 50	0.428625	65.2% (2012)11 -> pg. 40	22.8% (2012)12 -> pg. 64	34.9% (2008)3 -> pg. 185	43.6% (2012)	0.4555	54.1% (2012)	40.0% (2012)13 -> pg. 76	51.1% (2012)14 -> pg. 43	40.5% (2012), 48% (2013)15 -> pg. xxxv	0.3888	57.6% (2012)22 -> pg. xix	37.1% (2012)	40.8% (2012)16 -> pg. xxix	52.9% (2012)9 -> pg. 156	59.7% (2012)17 -> pg. 228	43.3% (2012)18 -> pg. 2	41.9% (2012)20 -> pg. 67	65.4% (2012)21 -> pg. 11	0.3888	26.2% (1990)24	29.5% (2013)10 -> pg. 29	60.8% (2012)19 -> pg. iv	0.3888	0.4555	37.7% (2012)32
Antibiotics	For U5s. Some use % given antibiotics for pneumonia as a proxy: Proportion of children 1-59 months with suspected pneumonia or ARI treated with antibiotics	44.5% (2012)2 -> pg. 55	0.548857	0.4284	70.7% (2012)12 -> pg. 4	63.9% (2008)3 -> pg. 181	50.3% (1996)24	0.707	30% (1990)6	71.5% (2012)13 -> pg. 84	69.9% (2012)14 -> pg. 9	42% (2012)6, 46.6% (2013)15 -> pg. 162	32.4% (2012)	51% (2012)6	51.3% (2012)	18% (2012)16 -> pg. xxiii	46% (2012)9 -> pg. 141	35% (2012)17 -> pg. 227	58.5% (2012)18 -> pg. 2	0.4284	89% (2012)6	0.4284	53% (1990)24	51.5% (2013)10 -> pg. 254	71.2% (2012)19 -> pg. iv	34% (2006)6	0.707	0.548857

## Sheet: References
1	World Health Organization. WHO vaccine-preventable diseases: monitoring system 2014 global summary: WHO-UNICEF estimates of immunization coverage (Last update: 15-July-2014 (data received as of 8-Jul-2014), Next update: July 2015). http://apps.who.int/immunization_monitoring/globalsummary/timeseries/tswucoveragemcv.html. 2014. Accessed: 12 November 2014.
2	UNICEF. MICS4: Argentina – Encuesta de Indicadores Múltiples por Conglomerados 2011/2012. http://www.childinfo.org/mics4_surveys.html. March 2014. Accessed: 12 November 2014.
3	Ministerio de Salud y Deportes. Bolivia: Encuesta Nacional de Demografía y Salud 2008. http://dhsprogram.com/pubs/pdf/FR228/FR228[08Feb2010].pdf. October 2009. Accessed: 12 November 2014.
4	UNICEF. Maternal Health: Antenatal care coverage – at least four visits: ANC 4_April30_2014_88.xlsx. http://data.unicef.org/maternal-health/antenatal-care. April 2014. Accessed: 12 November 2014.
5	UNICEF. Child Health: Diarrhoeal Disease: Diarrhoea treatment_ORS_April30_2014_30.xlsx. http://data.unicef.org/child-health/diarrhoeal-disease. 2014. Accessed: 12 November 2014.	NOT USED
6	UNICEF. Child Health: Pneumonia: Symptoms of Pneumonia_Antibiotic treatment_April30_2014_91.xlsx. http://data.unicef.org/child-health/pneumonia. April 2014. Accessed: 12 November 2014.
7	UNICEF. Nutrition: Infant and Young Child Feeding: Childinfo_BF_IYCF_2014_65.xlsx. http://data.unicef.org/nutrition/iycf. February 2014. Accessed: 12 November 2014.
8	Asociación Probienestar de la Familia Colombiana Profamilia. Encuesta Nacional de Demografía y Salud: ends 2010. http://dhsprogram.com/pubs/pdf/FR246/FR246.pdf. February 2011. Accessed: 18 November 2014.
9	République D'Haīti: Ministère de la Santé Publique et de la Population (MSPP). Enquête Mortalité, Morbidité et Utilisation des Services EMMUS-V: Haïti 2012. http://dhsprogram.com/pubs/pdf/FR273/FR273.pdf. April 2013. Accessed: 18 November 2014.
10	Instituto Nacional de Estadistica e Informatica (INEI). Perú: Encuesta Demográfica y de Salud Familiar-ENDES 2013, Nacional y Departamental. http://dhsprogram.com/pubs/pdf/FR299/FR299.pdf. May 2014. Accessed: 18 November 2014.
11	Barbados Statistical Service, ‘Barbados Multiple Indicator Cluster Survey 2012: Final Report’, BSS, Bridgetown, Barbados, 2014. https://www.dropbox.com/s/ch0qc45mjn03ivy/MICS4_Barbados_FinalReport_2012.pdf?dl=0. Accessed: 30 November 2014.
12	UNICEF. Belize: Multiple Indicator Cluster Survey 2011: Final Report. http://www.childinfo.org/files/MICS4_Belize_FinalReport_2011_Eng.pdf. November 2012. Accessed: 30 November 2014.
13	Ministerio de Salud. Costa Rica: Monitoreo de la Situación de la Niñez y las Mujeres - Encuesta de Indicadores Múltiples por Conglomerados 2011. http://www.childinfo.org/files/MICS4_Costa_Rica_FinalReport_2011_Sp.pdf. September 2013. Accessed: 30 November 2014.
14	Dirección Nacional de Registros Médicos y Estadísticas de Salud. Cuba: Encuesta de Indicadores Múltiples por Conglomerados 2010/11. http://www.childinfo.org/files/MICS4_Cuba_FinalReport_Sp.pdf. January 2012. Accessed: 30 November 2014.
15	Ministerio de Salud Pública: Centro de Estudios Sociales y Demográficos (CESDEM). Encuesta Demográfica y de Salud República Dominicana 2013. http://dhsprogram.com/pubs/pdf/FR292/FR292.pdf. October 2014. Accessed: 30 November 2014.
16	Ministry of Health. Guyana: Demographic and Health Survey 2009. http://dhsprogram.com/pubs/pdf/FR232/FR232.pdf. October 2010. Accessed: 30 November 2014.
17	Republica de Honduras Secretaria del Despacho de la Presidencia. ENDESA Encuesta Nacional de Emografia y Salud 2011-2012. http://dhsprogram.com/pubs/pdf/FR274/FR274.pdf. May 2013. Accessed: 30 November 2014.
18	Statistical Institute of Jamaica, UNICEF. Jamaica Multiple Indicator Cluster Survey 2011. http://www.childinfo.org/files/MICS4_Jamaica_FinalReport_2011.pdf. 2013. Accessed: 30 November 2014.
19	Government fo Suriname, UNICEF. Suriname: Monitoring the situation of children and women, Multiple Indicator Cluster Survey 2010. http://www.childinfo.org/files/MICS4_Suriname_FinalReport_Eng.pdf. January 2013. Accessed: 30 November 2014.
20	Instituto Nacional de Salud Pública, Secretaria de Salud de México. Encuesta Nacional de Salud y Nutrición 2012, Resultados Naiconales. http://ensanut.insp.mx/informes/ENSANUT2012ResultadosNacionales.pdf. 2012. Accessed: 1 December 2014.
21	Instituto Nacional de Información de Desarrollo, Ministerio de Salud. Encuesta Nicaragüense de Demografía y Salud 2011/12. http://www.inide.gob.ni/bibliovirtual/Endesa/Endesa2011/Informe%20Preliminar-ENDESA2011.pdf. June 2013. Accessed: 1 December 2014.
22	Asociación Demográfica Salvadoreña (ADS), Division of Reproductive Health-Centers for Disease Control and Prevention (CDC). (2009) El Salvador Reproductive Health Survey 2008. San Salvador, El Salvador: ADS. http://ghdx.healthdata.org/record/el-salvador-reproductive-health-survey-2008. Accessed: 1 December 2014.
23	World Health Organization. Nutrition: Infant and young child feeding data by country. 2009-2010. http://www.who.int/nutrition/databases/infantfeeding/countries/en/. Accessed: 16 January 2015.
24	The DHS Program (Demographic and Health Surveys), USAID. STATcompiler. 2012. http://www.statcompiler.com/. Accessed: 16 January 2015.
25	From Bremen's survey launched on the LAC Regional Plan of Action	NOT USED
26	From Pablo - unsure how to cite
27	Pablo's advice (0% Kangaroo Mother Care)
28	Pan American Health Organization. Health in the Americas, 2012 Edition: Country Volume - Bahamas. 2012. http://www.paho.org/saludenlasamericas./index.php?option=com_docman&task=doc_view&gid=113&Itemid=. Accessed: 22 January 2015.
29	Correction factor provided by Pablo (tab "Correction for BEmOC and CEmOC"
30	UNICEF, WHO. Pneumonia: the forgotten killer of children. 2006. http://www.childinfo.org/files/Pneumonia_The_Forgotten_Killer_of_Children.pdf. Accessed: 1 February 2015.
31	Pan American Health Organization. Health Situation in the Americas Basic Indicators 2013. http://www.paho.org/saludenlasamericas/index.php?option=com_docman&task=doc_view&gid=231&Itemid=. Accessed: 1 February 2015.
32	UNICEF. Statistics: Venezuela. http://www.unicef.org/infobycountry/venezuela_statistics.html. 31 December 2013. Accessed: 1 February 2015.
33	World Health Organization. Global Health Observatory Data Repository: MDG 5: Maternal and reproductive health: Women. http://apps.who.int/gho/data/node.imr. 2014. Accessed: 1 February 2015.	NOT USED
34	The Government of the Republic of Trinidad & Tobago, UNICEF. Monitoring the situation of children and women, Multiple Indicator Cluster Survey (MICS) 3, 2006. http://www.childinfo.org/files/MICS3_TrinidadTobago_FinalReport_2006_Eng.pdf. Accessed: 2 February 2015.

## Sheet: Key
	new value
	in LiST (not able to be verified)
	in LiST (checked)
	Using "Essential Care" as a proxy
	Using "BEmOC" as a proxy
	Using "CEmOC" as a proxy
	Using "BEmOC" + "CEmOC" as a proxy
	Used function provided in LiST manual
	Use facility based delivery as a proxy

## Sheet: Correction for BEmOC & CEmOC
	Group
Chile	1		Group	Correction factor to colum B
Costa Rica	1			bemoc	cemoc
Cuba	1		1	0.9	0.7
Uruguay	1		2	0.8	0.6
Argentina	2		3	0.7	0.5
Barbados	2		4	0.6	0.4
Brazil	2
Ecuador	2
Mexico	2
Panama	2
Paraguay	2
Trinidad & Tobago	2
Bahamas	3
Belize	3
Colombia	3
El Salvador	3
Guatemala	3
Jamaica	3
Peru	3
Suriname	3
Venezuela	3
Bolivia	4
Dominican Republic	4
Guyana	4
Haiti	4
Honduras	4
Nicaragua	4
